# Supplementary material for: Diisonitrile Lipopeptides Mediate Resistance to Copper Starvation in Pathogenic Mycobacteria
Source: mBio. 2022 Oct 5;13(5):e02513-22. doi: 10.1128/mbio.02513-22 (PMC9600254; doi:10.1128/mbio.02513-22)
Supplement: TABLE S1 [file mbio.02513-22-s0006.xlsx]

## Sheet: Table S1 Strains
Strain ID	Name	Genotype	Plasmid	Reference
E.coli
DH5α	DH5α	Standard Molecular Cloning Strain		Laboratory Stock
M.tuberculosis
EG2	EG2	Wild Type M.tuberulosis Erdman Strain Animal Passaged		Laboratory Stock
MGM343	EG2 + Vector	Wild Type M.tuberulosis Animal Passaged	pMV306K	Makinoshima et al. (2005)
MGM345	EG2 + Vector	Wild Type M.tuberulosis Animal Passaged	pMV261K	Makinoshima et al. (2005)
JAB100	Δnrp	nrp::hygR	None	This Study
JAB101	Δnrp +vector	nrp::hygR	pMV306K	This Study
JAB102	Δnrp +nrp	nrp::hygR	pJAB802	This Study
JAB110	ΔfadD10	fadD10::hygR	none	This Study
JAB111	ΔfadD10+vector	fadD10::hygR	pMV306K	This Study
JAB112	ΔfadD10+ fadD10	fadD10::hygR	pJAB829	This Study
JAB113	ΔfadD10+ fadD10 ALFA	fadD10::hygR	pJAB832	This Study
JAB114	ΔfadD10+ D408A fadD10 ALFA	fadD10::hygR	pJAB833	This Study
JAB104	Δppe1	ppe1::hygR	None	This Study
JAB105	Δppe1+ vector	ppe1::hygR	pMV306K	This Study
JAB106	Δppe1+ ppe1	ppe1::hygR	pJAB805	This Study
JAB115	ppe1 GFP KI	ppe1 STOP::GFP hygR	None	This Study
M.marinum
WT	M strain M.marinum	Wild Type M strain M.marinum
7649	nrp::Tn	mmar_0256::Tn hygR	None	Tobin Lab, Duke
JAB116	nrp::Tn+ vector	mmar_0256::Tn hygR	pMV261S	This Study
JAB126	nrp::Tn+vector	mmar_0256::Tn hygR	pMV306K	This Study
JAB117	nrp::Tn+ nrp Mmar	mmar_0256::Tn hygR	pJAB825	This Study
JAB118	nrp::Tn+ nrp Mtb	mmar_0256::Tn hygR	pJAB824	This Study
14125	ppe1::Tn	mmar_0260::Tn hygR	None	Tobin Lab, Duke
JAB119	ppe1::Tn+ vector	mmar_0260::Tn hygR	pMV306K	This Study
JAB120	ppe1::Tn+ ppe1 Mtb	mmar_0260::Tn hygR	pJAB805	This Study
5623	fadD10:: Tn	mmar_0258::Tn hygR	None	Tobin Lab, Duke
JAB121	fadD10:: Tn+ vector	mmar_0258::Tn hygR	pMV261S	This Study
JAB122	fadD10::Tn+ fadD10 Mmar	mmar_0258::Tn hygR	pJAB825	This Study
JAB123	fadD10::Tn+ fadD10 Mtb	mmar_0258::Tn hygR	pJAB824	This Study

## Sheet: Table S2 plasmids
Table S2 Plasmids
Plasmid ID	Name	Vector	Insert	Relavent Features
pMV261K	pMV261K	pMV261K	None	Episomal mycobacterial expression plasmid pHSP60 driver KanR
pMV261S	pMV261S	pMV261S	None	Episomal mycobacterial expression plasmid pHSP60 driver StrepR
pMV306K	pMV306K	pMV306K	None	attP integrating mycobacterial expression vector KanR
pMV306S	pMV306K	pMV306K	None	attP integrating mycobacterial expression vector StrepR
pJAB802	pMV306 WT nrp Erdman	pMV306K	1-32 AA FadD10(Predicted Transcriptional Start (Wadsworth) )+ AA 1-2512 nrp Erdman	attP integrated
pJAB823	pMV306K WT nrp Edman	pMV306K	AA 1-2512 nrp Erdman	attp integrated HSP60 promoter
pJAB803	pMV261S WT nrp Marinum	pMV261S	AA 1-1416 MMAR_0256	attp integrated HSP60 promoter
pJAB804	pMV261S WT nrp Erdman	pMV261S	AA 1-2512 nrp Erdman	attp integrated HSP60 promoter
pJAB829	pMV306K WT fadD10 Erdman	pMV306K	AA 1-541 Edman FadD10	attp integrated HSP60 promoter
pJAB830	pMV306K D408A fadD10 Erdman	pMV306K	AA 1-541 Edman FadD10	attp integrated HSP60 promoter
pJAB831	pMV306K fadD10 Erdman + 222bp 5' of Start Codon	pMV306K	222bp 5' of start + AA 1-541 Edman FadD10	attp integrated HSP60 promoter
pJAB824	pMV261S pGroEL Erdman FadD10	pMV261S	AA 1-541 Edman FadD10	episomal HSP60 promoter
pJAB825	pMV261S pGroEL MMAR FadD10	pMV306S	AA 1-532 MMAR_0258	episomal HSP60 promoter
pJAB832	pMV306K WT fadD10 ALFA Erdman	pMV306K	AA 1-541 Edman FadD10	attp integrated HSP60 promoter C-term ALFA tag
pJAB833	pMV306K D408A fadD10 ALFA Erdman	pMV306K	AA 1-541 Edman FadD10	attp integrated HSP60 promoter C-term ALFA tag
pJAB805	pMV306 WT ppe1 Erdman		221bp 5' PPE1 Start codon to PPE1 Stop codon
pmsg360Hyg	pmsg360Hyg	pmsg360Hyg	none	double crossover recombination phage packaging vector
pJAB806	nrp KO Vector	pmsg360Hyg	621bp 5' nrp AA 8 + 621bp 3' nrp AA 2505. Targets Nrp AA 8-2505 for replacement with Hyg cassette
pJAB822	fadD10 KO Vector	pmsg360Hyg	680bp 5' FadD10 AA59 + 531bp 3' FadD10 AA517 Targets amino acid 59-517 of FadD10 for replacement with Hyg cassette.
pJAB807	ppe1 KO vector	pmsg360Hyg	600bp 5' PPE1 AA28 + 501bp 3' PPE AA305. Targets amino acid 28-305 of PPE1 for replacement with Hyg cassette.
pJAB808	ppe1 STOP GFP KI vector	pmsg360Hyg	609bp 5' PPE1 STOP codon + 549bp 3' PPE1 STOP codon. Tragets PPE1 STOP codon for replacement with GFP and Hyg Cassette

## Sheet: Table S3 Oligos 
Table S3 Primers
Name	Sequence
RT-qPCR Primers
oSigA-1	5'-cgtcttcatcccagacgaaat-3'
oSigA-2	5'-cgacgaagaccacgaagac-3'
o5'PPE1-1	5'-actaagttcttgccactgct-3'
o5'PPE1-2	5'-gccacgatatggatggcta-3'
oPPE1-1	5'-attgccaacccgtacaagtat-3'
oPPE1-2	5'-gaggcgtaatagggataccaaag-3'
oRv0097-1	5'-ccaccaagatcgaggacaag-3'
oRv0097-2	5'-cctggtagtgctgagtatgtatg-3'
oFadD10-1	5'-gtggactgtggtggatacttac-3'
oFadD10-2	5'-ctccagcaacgatgtcgtatt-3'
oNRP-1	5'-attggtccgcacggaaat-3'
oNRP-2	5'-gacaccgacaagaccattga-3'
oMymT-1	5'-gggtgatacgaatgacgaacta-3'
oMymT-2	5'-acagtggcatgggacttc-3'
Genotype Confirmation Primers
NRP KO Sense	5'-tatcttgccgctaccgatg-3'
NRP KO Anti	5'-agataaagcagcatcgctcc-3'
PPE1 KO sense	5'-cgatattgagcggctttgc-3'
PPE1 KO anti	5'-ggatctcgtcggtggttat-3'
FadD10 KO sense	5'-ttggcgacatcaccttgtgg-3'
FadD10 KO anti	5'-atgtggtgggtgtgaacgtc-3'
