# Supplementary material for: Diisonitrile Lipopeptides Mediate Resistance to Copper Starvation in Pathogenic Mycobacteria
Source: mBio. 2022 Oct 5;13(5):e02513-22. doi: 10.1128/mbio.02513-22 (PMC9600254; doi:10.1128/mbio.02513-22)
Supplement: TABLE S2 [file mbio.02513-22-s0007.xlsx]

## Sheet: Table S2 plasmids
Table S2 Plasmids
Plasmid ID	Name	Vector	Insert	Relavent Features
pMV261K	pMV261K	pMV261K	None	Episomal mycobacterial expression plasmid pHSP60 driver KanR
pMV261S	pMV261S	pMV261S	None	Episomal mycobacterial expression plasmid pHSP60 driver StrepR
pMV306K	pMV306K	pMV306K	None	attP integrating mycobacterial expression vector KanR
pMV306S	pMV306K	pMV306K	None	attP integrating mycobacterial expression vector StrepR
pJAB802	pMV306 WT nrp Erdman	pMV306K	1-32 AA FadD10(Predicted Transcriptional Start (Wadsworth) )+ AA 1-2512 nrp Erdman	attP integrated
pJAB823	pMV306K WT nrp Edman	pMV306K	AA 1-2512 nrp Erdman	attp integrated HSP60 promoter
pJAB803	pMV261S WT nrp Marinum	pMV261S	AA 1-1416 MMAR_0256	attp integrated HSP60 promoter
pJAB804	pMV261S WT nrp Erdman	pMV261S	AA 1-2512 nrp Erdman	attp integrated HSP60 promoter
pJAB829	pMV306K WT fadD10 Erdman	pMV306K	AA 1-541 Edman FadD10	attp integrated HSP60 promoter
pJAB830	pMV306K D408A fadD10 Erdman	pMV306K	AA 1-541 Edman FadD10	attp integrated HSP60 promoter
pJAB831	pMV306K fadD10 Erdman + 222bp 5' of Start Codon	pMV306K	222bp 5' of start + AA 1-541 Edman FadD10	attp integrated HSP60 promoter
pJAB824	pMV261S pGroEL Erdman FadD10	pMV261S	AA 1-541 Edman FadD10	episomal HSP60 promoter
pJAB825	pMV261S pGroEL MMAR FadD10	pMV306S	AA 1-532 MMAR_0258	episomal HSP60 promoter
pJAB832	pMV306K WT fadD10 ALFA Erdman	pMV306K	AA 1-541 Edman FadD10	attp integrated HSP60 promoter C-term ALFA tag
pJAB833	pMV306K D408A fadD10 ALFA Erdman	pMV306K	AA 1-541 Edman FadD10	attp integrated HSP60 promoter C-term ALFA tag
pJAB805	pMV306 WT ppe1 Erdman		221bp 5' PPE1 Start codon to PPE1 Stop codon
pmsg360Hyg	pmsg360Hyg	pmsg360Hyg	none	double crossover recombination phage packaging vector
pJAB806	nrp KO Vector	pmsg360Hyg	621bp 5' nrp AA 8 + 621bp 3' nrp AA 2505. Targets Nrp AA 8-2505 for replacement with Hyg cassette
pJAB822	fadD10 KO Vector	pmsg360Hyg	680bp 5' FadD10 AA59 + 531bp 3' FadD10 AA517 Targets amino acid 59-517 of FadD10 for replacement with Hyg cassette.
pJAB807	ppe1 KO vector	pmsg360Hyg	600bp 5' PPE1 AA28 + 501bp 3' PPE AA305. Targets amino acid 28-305 of PPE1 for replacement with Hyg cassette.
pJAB808	ppe1 STOP GFP KI vector	pmsg360Hyg	609bp 5' PPE1 STOP codon + 549bp 3' PPE1 STOP codon. Tragets PPE1 STOP codon for replacement with GFP and Hyg Cassette
