# Supplementary material for: Diisonitrile Lipopeptides Mediate Resistance to Copper Starvation in Pathogenic Mycobacteria
Source: mBio. 2022 Oct 5;13(5):e02513-22. doi: 10.1128/mbio.02513-22 (PMC9600254; doi:10.1128/mbio.02513-22)
Supplement: TABLE S3 [file mbio.02513-22-s0008.xlsx]

## Sheet: Table S3 Oligos 
Table S3 Primers
Name	Sequence
RT-qPCR Primers
oSigA-1	5'-cgtcttcatcccagacgaaat-3'
oSigA-2	5'-cgacgaagaccacgaagac-3'
o5'PPE1-1	5'-actaagttcttgccactgct-3'
o5'PPE1-2	5'-gccacgatatggatggcta-3'
oPPE1-1	5'-attgccaacccgtacaagtat-3'
oPPE1-2	5'-gaggcgtaatagggataccaaag-3'
oRv0097-1	5'-ccaccaagatcgaggacaag-3'
oRv0097-2	5'-cctggtagtgctgagtatgtatg-3'
oFadD10-1	5'-gtggactgtggtggatacttac-3'
oFadD10-2	5'-ctccagcaacgatgtcgtatt-3'
oNRP-1	5'-attggtccgcacggaaat-3'
oNRP-2	5'-gacaccgacaagaccattga-3'
oMymT-1	5'-gggtgatacgaatgacgaacta-3'
oMymT-2	5'-acagtggcatgggacttc-3'
Genotype Confirmation Primers
NRP KO Sense	5'-tatcttgccgctaccgatg-3'
NRP KO Anti	5'-agataaagcagcatcgctcc-3'
PPE1 KO sense	5'-cgatattgagcggctttgc-3'
PPE1 KO anti	5'-ggatctcgtcggtggttat-3'
FadD10 KO sense	5'-ttggcgacatcaccttgtgg-3'
FadD10 KO anti	5'-atgtggtgggtgtgaacgtc-3'
